# Supplementary material for: The Rice YL4 Gene Encoding a Ribosome Maturation Domain Protein Is Essential for Chloroplast Development
Source: Biology (Basel). 2024 Jul 31;13(8):580. doi: 10.3390/biology13080580 (PMC11351240; doi:10.3390/biology13080580)
Supplement: Supplementary file 1 [file biology-13-00580-s001.zip]

Archive with 1 entries (1 files):
- biology-3049453-supplementary.pdf
